# Supplementary material for: Role of d-serine in intestinal ROS accumulation after sleep deprivation
Source: Sci Adv. 2025 Jul 18;11(29):eadr8592. doi: 10.1126/sciadv.adr8592 (PMC12273795; doi:10.1126/sciadv.adr8592)
Supplement: Supplementary file 2 — Data S1 [file sciadv.adr8592_data_s1.zip]

Archive with 1 entries (1 files):
- sciadv.adr8592_data_s1.xlsx
