# Supplementary material for: Role of d-serine in intestinal ROS accumulation after sleep deprivation
Source: Sci Adv. 2025 Jul 18;11(29):eadr8592. doi: 10.1126/sciadv.adr8592 (PMC12273795; doi:10.1126/sciadv.adr8592)
Supplement: Supplementary file 2 — Data S1 [file sciadv.adr8592_data_s1.zip › sciadv.adr8592_data_s1.xlsx]

## Sheet:  fly list
FLY STOCKS	SOURCE	IDENTIFIER
R69F08GAL4	BDSC (Bloomington Drosophila Stock Center)	RRID: BDSC_39499
50A07LexA	BDSC	RRID: BDSC_53538
R58H05LexA	BDSC	RRID: BDSC_61573
R72G06LexA	BDSC	RRID: BDSC_54066
11H05GAL4	BDSC	RRID: BDSC_45016
60D04GAL4	BDSC	RRID: BDSC_45356
R23E10GAL4	BDSC	RRID: BDSC_49032
MoylAGAL4	BDSC	RRID: BDSC_67057
UAS-TrpA1	BDSC	RRID: BDSC_26263
UAS-Kir2.1	BDSC	RRID: BDSC_6596
UAS-GCaMP6s	BDSC	RRID: BDSC_42746
UAS-TNT	BDSC	RRID: BDSC_28838
UAS-GFP (RNAi cntrol)	BDSC	RRID: BDSC_35786
UAS-CHATRNAi	BDSC	RRID: BDSC_60028
UAS-Gad1RNAi	BDSC	RRID: BDSC_51794
UAS-Dop1R2RNAi	BDSC	RRID: BDSC_65997
UAS-Dop1R1RNAi	BDSC	RRID: BDSC_55293
UAS-Dop2RRNAi	BDSC	RRID: BDSC_50621
UAS-NMDAR1RNAi	BDSC	RRID: BDSC_41666
UAS-NMDAR2RNAi	BDSC	RRID: BDSC_40846
UAS-5-HT1ARNAi	BDSC	RRID: BDSC_33885
UAS-5-HT7RNAi	BDSC	RRID: BDSC_32471
UAS-nAChRβ1RNAi	BDSC	RRID: BDSC_31883
UAS-mAChRCRNAi	BDSC	RRID: BDSC_61306
UAS-GLSRNAi	VDRC (Vienna Drosophila Resource Center)	RRID: VDRC_108317
UAS-pleRNAi	VDRC	RRID: VDRC_108879
UAS-DATRNAi	VDRC	RRID: VDRC_106961
UAS-TrhRNAi	VDRC	RRID: VDRC_330163
UAS-GABA-B-R1RNAi	VDRC	RRID: VDRC_101440
UAS-GABA-B-R2RNAi	VDRC	RRID: VDRC_110268
UAS-5-HT2BRNAi	VDRC	RRID: VDRC_102356
UAS-nAChRα3RNAi	VDRC	RRID: VDRC_101806
UAS-nAChRα6RNAi	VDRC	RRID: VDRC_101571
UAS-nAChRβ3RNAi	VDRC	RRID: VDRC_101868
UAS-mAChRARNAi	VDRC	RRID: VDRC_101407
UAS-mAChRBRNAi	VDRC	RRID: VDRC_100217
UAS-SRRNAi	VDRC	RRID: VDRC_110407
iso SRko	Gift from Yi Rao	N/A
CG12338ko	Gift from Yi Rao	N/A
CG11236ko	Gift from Yi Rao	N/A
DAAOko	Gift from Yi Rao	N/A
NMDAR1ko	Gift from Yi Rao	N/A
DAAOko; NMDAR1ko	Gift from Yi Rao	N/A
iso SRKIGAL4	Gift from Yi Rao	N/A
iso SRKoGAL4	Gift from Yi Rao	N/A
SRKo, UAS-SR	Gift from Yi Rao	N/A
SRKoGAL4, ElavGAL80/Sb	Gift from Yi Rao	N/A
ElavGAL4; SRKo;	Gift from Yi Rao	N/A
Canton-S	Gift from Yi Rao	N/A
mex1GAL4	Gift from Yi Rao	N/A
MoylAGAL4 ts	Gift from Yi Rao	N/A
UAS-Cschrimson,mCherry(chr2)	Gift from Guangwei Si	N/A
LexAop-TrpA1(chr2)	Gift from Wei Song	N/A
LexAop-TrpA1(chr3)	Gift from Wei Song	N/A

## Sheet: figure. 1
Figure 1	Genotype	N	Statistical test	p value
1C (whole day sleep)	Cantons	60
	vs. SRko	60	pairwise.wilcox.test	0.2905
	vs. DAAOko	40	pairwise.wilcox.test	0.0436
	vs. CG12338ko	40	pairwise.wilcox.test	0.4286
1C ( daytime sleep)	Cantons	60
	vs. SRko	60	pairwise.wilcox.test	<0.0001
	vs. DAAOko	40	pairwise.wilcox.test	0.0015
	vs. CG12338ko	40	pairwise.wilcox.test	0.0779
1C ( nighttime sleep)	Cantons	60
	vs. SRko	60	pairwise.wilcox.test	<0.0001
	vs. DAAOko	40	pairwise.wilcox.test	0.7413
	vs. CG12338ko	40	pairwise.wilcox.test	0.7413
1E (left. whole day sleep)	11H05GAL4 22℃	20
	vs. DAAOko;11H05GAL4 22℃	40	pairwise.wilcox.test	0.014
	vs. CG12338ko;11H05GAL4 22℃	40	pairwise.wilcox.test	0.1409
	11H05GAL4>UAS-TrpA1 22℃	40
	vs. UAS-TrpA1/DAAOko;11H05GAL4/+ 22℃	20	pairwise.wilcox.test	1
	vs. UAS-TrpA1/CG12338ko;11H05GAL4/+ 22℃	20	pairwise.wilcox.test	1
	vs. UAS-TrpA1/+;SRkoGAL4/11H05GAL4 22℃	40	pairwise.wilcox.test	1
	11H05GAL4>UAS-TrpA1 29℃	40
	vs. UAS-TrpA1/DAAOko;11H05GAL4/+ 29℃	20	pairwise.wilcox.test	0.1221
	vs. UAS-TrpA1/CG12338ko;11H05GAL4/+ 29℃	20	pairwise.wilcox.test	1
	vs. UAS-TrpA1/+;SRkoGAL4/11H05GAL4 29℃	40	pairwise.wilcox.test	1
1E (left. daytime sleep)	11H05GAL4 22℃	20
	vs. DAAOko;11H05GAL4 22℃	40	pairwise.wilcox.test	0.0017
	vs. CG12338ko;11H05GAL4 22℃	40	pairwise.wilcox.test	0.0215
	11H05GAL4>UAS-TrpA1 22℃	40
	vs. UAS-TrpA1/DAAOko;11H05GAL4/+ 22℃	20	pairwise.wilcox.test	1
	vs. UAS-TrpA1/CG12338ko;11H05GAL4/+ 22℃	20	pairwise.wilcox.test	1
	vs. UAS-TrpA1/+;SRkoGAL4/11H05GAL4 22℃	40	pairwise.wilcox.test	1
	11H05GAL4>UAS-TrpA1 29℃	40
	vs. UAS-TrpA1/DAAOko;11H05GAL4/+ 29℃	20	pairwise.wilcox.test	0.3332
	vs. UAS-TrpA1/CG12338ko;11H05GAL4/+ 29℃	20	pairwise.wilcox.test	0.7081
	vs. UAS-TrpA1/+;SRkoGAL4/11H05GAL4 29℃	40	pairwise.wilcox.test	1
1E (left. nighttime sleep)	11H05GAL4 22℃	20
	vs. DAAOko;11H05GAL4 22℃	40	pairwise.wilcox.test	1
	vs. CG12338ko;11H05GAL4 22℃	40	pairwise.wilcox.test	1
	11H05GAL4>UAS-TrpA1 22℃	40
	vs. UAS-TrpA1/DAAOko;11H05GAL4/+ 22℃	20	pairwise.wilcox.test	0.1341
	vs. UAS-TrpA1/CG12338ko;11H05GAL4/+ 22℃	20	pairwise.wilcox.test	1
	vs. UAS-TrpA1/+;SRkoGAL4/11H05GAL4 22℃	40	pairwise.wilcox.test	1
	11H05GAL4>UAS-TrpA1 29℃	40
	vs. UAS-TrpA1/DAAOko;11H05GAL4/+ 29℃	20	pairwise.wilcox.test	1
	vs. UAS-TrpA1/CG12338ko;11H05GAL4/+ 29℃	20	pairwise.wilcox.test	1
	vs. UAS-TrpA1/+;SRkoGAL4/11H05GAL4 29℃	40	pairwise.wilcox.test	1
1E (right. whole day sleep)	60D04GAL4 22℃	40
	vs. DAAOko;60D04GAL4 22℃	40	pairwise.wilcox.test	0.0172
	vs. CG12338ko;60D04GAL4 22℃	40	pairwise.wilcox.test	0.027
	60D04GAL4>UAS-TrpA1 22℃	40
	vs. UAS-TrpA1/DAAOko;60D04GAL4/+ 22℃	20	pairwise.wilcox.test	0.812
	vs. UAS-TrpA1/CG12338ko;60D04GAL4/+ 22℃	20	pairwise.wilcox.test	1
	vs. UAS-TrpA1/+;SRkoGAL4/60D04GAL4 22℃	40	pairwise.wilcox.test	<0.0001
	60D04GAL4>UAS-TrpA1 29℃	40
	vs. UAS-TrpA1/DAAOko;60D04GAL4/+ 29℃	20	pairwise.wilcox.test	1
	vs. UAS-TrpA1/CG12338ko;60D04GAL4/+ 29℃	20	pairwise.wilcox.test	1
	vs. UAS-TrpA1/+;SRkoGAL4/60D04GAL4 29℃	40	pairwise.wilcox.test	0.6509
1E (right. daytime sleep)	60D04GAL4 22℃	40
	vs. DAAOko;60D04GAL4 22℃	40	pairwise.wilcox.test	0.743
	vs. CG12338ko;60D04GAL4 22℃	40	pairwise.wilcox.test	<0.0001
	60D04GAL4>UAS-TrpA1 22℃	40
	vs. UAS-TrpA1/DAAOko;60D04GAL4/+ 22℃	20	pairwise.wilcox.test	0.2459
	vs. UAS-TrpA1/CG12338ko;60D04GAL4/+ 22℃	20	pairwise.wilcox.test	1
	vs. UAS-TrpA1/+;SRkoGAL4/60D04GAL4 22℃	40	pairwise.wilcox.test	<0.0001
	60D04GAL4>UAS-TrpA1 29℃	40
	vs. UAS-TrpA1/DAAOko;60D04GAL4/+ 29℃	20	pairwise.wilcox.test	1
	vs. UAS-TrpA1/CG12338ko;60D04GAL4/+ 29℃	20	pairwise.wilcox.test	1
	vs. UAS-TrpA1/+;SRkoGAL4/60D04GAL4 29℃	40	pairwise.wilcox.test	1
1E (right. nighttime sleep)	60D04GAL4 22℃	40
	vs. DAAOko;60D04GAL4 22℃	40	pairwise.wilcox.test	0.159
	vs. CG12338ko;60D04GAL4 22℃	40	pairwise.wilcox.test	1
	60D04GAL4>UAS-TrpA1 22℃	40
	vs. UAS-TrpA1/DAAOko;60D04GAL4/+ 22℃	20	pairwise.wilcox.test	1
	vs. UAS-TrpA1/CG12338ko;60D04GAL4/+ 22℃	20	pairwise.wilcox.test	0.6355
	vs. UAS-TrpA1/+;SRkoGAL4/60D04GAL4 22℃	40	pairwise.wilcox.test	<0.0001
	60D04GAL4>UAS-TrpA1 29℃	40
	vs. UAS-TrpA1/DAAOko;60D04GAL4/+ 29℃	20	pairwise.wilcox.test	1
	vs. UAS-TrpA1/CG12338ko;60D04GAL4/+ 29℃	20	pairwise.wilcox.test	1
	vs. UAS-TrpA1/+;SRkoGAL4/60D04GAL4 29℃	40	pairwise.wilcox.test	0.0888

## Sheet: figure. 2
Figure 2	Genotype	N	Statistical test	p value
2C (left)	60D04GAL4>UAS-TrpA1 Non SD vs. SD	10	Kruskal-Wallis test with Dunn’s multiple comparisons test	0.0088
	UAS-TrpA1/+;60D04GAL4/SRkoGAL4 Non SD vs. SD	10	Kruskal-Wallis test with Dunn’s multiple comparisons test	>0.9999
	UAS-TrpA1/CG12338ko;60D04GAL4/+ Non SD vs. SD	10	Kruskal-Wallis test with Dunn’s multiple comparisons test	0.0142
2C (right)	60D04GAL4>UAS-TrpA1	62
	vs. UAS-TrpA1/+;60D04GAL4/SRkoGAL4	105	log-rank test	<0.0001
	vs. UAS-TrpA1/CG12338ko;60D04GAL4/+	66	log-rank test	0.0151
2D (top)	11H05GAL4>UAS-TrpA1 Non SD vs. SD	10	Kruskal-Wallis test with Dunn’s multiple comparisons test	0.0357
	UAS-TrpA1/+;11H05GAL4/SRkoGAL4 Non SD vs. SD	10	Kruskal-Wallis test with Dunn’s multiple comparisons test	>0.9999
	UAS-TrpA1/CG12338ko;11H05GAL4/+ Non SD vs. SD	10	Kruskal-Wallis test with Dunn’s multiple comparisons test	0.0047
2D (down)	11H05GAL4>UAS-TrpA1	53
	vs. UAS-TrpA1/+;11H05GAL4/SRkoGAL4	98	log-rank test	<0.0001
	vs. UAS-TrpA1/CG12338ko;11H05GAL4/+	49	log-rank test	0.0008
2F (left)	Canton-S Non.SD	10
	vs. SD	10	Kruskal-Wallis test with Dunn’s multiple comparisons test	0.0026
	vs. 50days	10	Kruskal-Wallis test with Dunn’s multiple comparisons test	<0.0001
2F (mid)	SRko Non.SD	10
	vs. SD	10	Kruskal-Wallis test with Dunn’s multiple comparisons test	>0.9999
	vs. 50days	10	Kruskal-Wallis test with Dunn’s multiple comparisons test	0.0096
2F (right)	DAAOko Non.SD	10
	vs. SD	10	Kruskal-Wallis test with Dunn’s multiple comparisons test	0.0045
	vs. 50days	10	Kruskal-Wallis test with Dunn’s multiple comparisons test	<0.0001

## Sheet: figure. 3
Figure 3	Genotype	N	Statistical test	p value
3A (left)	11H05GAL4>UAS-TrpA1 Non SD vs. SD	41 vs. 91	Kruskal-Wallis test with Dunn’s multiple comparisons test	0.0479
	UAS-TrpA1/+;11H05GAL4/SRkoGAL4 Non SD vs. SD	45 vs. 59	Kruskal-Wallis test with Dunn’s multiple comparisons test	>0.9999
	UAS-TrpA1/CG12338ko;11H05GAL4/+ Non SD vs. SD	51 vs. 60	Kruskal-Wallis test with Dunn’s multiple comparisons test	0.0009
3A (right)	60D04GAL4>UAS-TrpA1 Non SD vs. SD	33 vs. 80	Kruskal-Wallis test with Dunn’s multiple comparisons test	0.004
	UAS-TrpA1/+;60D04GAL4/SRkoGAL4 Non SD vs. SD	29 vs. 65	Kruskal-Wallis test with Dunn’s multiple comparisons test	>0.9999
	UAS-TrpA1/CG12338ko;60D04GAL4/+ Non SD vs. SD	69 vs. 87	Kruskal-Wallis test with Dunn’s multiple comparisons test	<0.0001
3B	Canton-S Non.SD vs. SD	53 vs. 71	Kruskal-Wallis test with Dunn’s multiple comparisons test	0.0008
	SRko Non.SD vs. SD	52 vs. 41	Kruskal-Wallis test with Dunn’s multiple comparisons test	>0.9999
	DAAOko Non.SD vs. SD	51 vs. 49	Kruskal-Wallis test with Dunn’s multiple comparisons test	0.0017
3C (left)	11H05GAL4>UAS-TrpA1 normal	92
	vs. + L-Ser	141	log-rank test	0.075
	vs. + D-Ser	133	log-rank test	<0.0001
3C (mid)	UAS-TrpA1/+;11H05GAL4/SRkoGAL4 normal	26
	vs. + L-Ser	28	log-rank test	0.092
	vs. + D-Ser	28	log-rank test	0.0166
3C (right)	UAS-TrpA1/CG12338ko;11H05GAL4/+ normal	50
	vs. + L-Ser	81	log-rank test	0.0828
	vs. + D-Ser	57	log-rank test	<0.0001
3D (left)	60D04GAL4>UAS-TrpA1 normal	91
	vs. + L-Ser	89	log-rank test	0.3998
	vs. + D-Ser	119	log-rank test	0.0003
3D (mid)	UAS-TrpA1/+;60D04GAL4/SRkoGAL4 normal	41
	vs. + L-Ser	40	log-rank test	0.0893
	vs. + D-Ser	52	log-rank test	0.0003
3D (right)	UAS-TrpA1/CG12338ko;60D04GAL4/+ normal	26
	vs. + L-Ser	31	log-rank test	0.4869
	vs. + D-Ser	22	log-rank test	0.0445
3E (up)	ElavGAL4;SRko/SRko,UAS-SR Non.SD vs. SD	5	Mann-Whitney U test	0.4
	SRko,UAS-SR Non.SD vs. SD	5	Mann-Whitney U test	0.1
	ElavGAL4;Srko Non.SD vs. SD	5	Mann-Whitney U test	0.0714
3E (down)	SRkoGAL4,ElavGAL80/SRko,UAS-SR Non.SD vs. SD	5	Mann-Whitney U test	0.0357
	SRko,UAS-SR Non.SD vs. SD	5	Mann-Whitney U test	0.2
	SRkoGAL4,ElavGAL80 Non.SD vs. SD	5	Mann-Whitney U test	0.1143
3F (up)	60D04GAL4>UAS-TrpA1 Non SD vs. SD	20/group, 4 repeat	Numbers of t test with Bonferroni-Dunn test	0.0058
	11H05GAL4>UAS-TrpA1 Non SD vs. SD	20/group, 4 repeat	Numbers of t test with Bonferroni-Dunn test	0.0013
	UAS-TrpA1/+;11H05GAL4/SRkoGAL4 Non SD vs. SD	20/group, 4 repeat	Numbers of t test with Bonferroni-Dunn test	0.0051
	UAS-TrpA1/+;60D04GAL4/SRkoGAL4 Non SD vs. SD	20/group, 4 repeat	Numbers of t test with Bonferroni-Dunn test	0.0001
	UAS-TrpA1/CG12338ko;60D04GAL4/+ Non SD vs. SD	20/group, 4 repeat	Numbers of t test with Bonferroni-Dunn test	<0.0001
	UAS-TrpA1/CG12338ko;11H05GAL4/+ Non SD vs. SD	20/group, 4 repeat	Numbers of t test with Bonferroni-Dunn test	0.0148
3F (down)	60D04GAL4>UAS-TrpA1 Non SD vs. SD	20/group, 4 repeat	Numbers of t test with Bonferroni-Dunn test	0.0005
	11H05GAL4>UAS-TrpA1 Non SD vs. SD	20/group, 4 repeat	Numbers of t test with Bonferroni-Dunn test	<0.0001
	UAS-TrpA1/+;11H05GAL4/SRkoGAL4 Non SD vs. SD	20/group, 4 repeat	Numbers of t test with Bonferroni-Dunn test	0.0003
	UAS-TrpA1/+;60D04GAL4/SRkoGAL4 Non SD vs. SD	20/group, 4 repeat	Numbers of t test with Bonferroni-Dunn test	<0.0001
	UAS-TrpA1/CG12338ko;60D04GAL4/+ Non SD vs. SD	20/group, 4 repeat	Numbers of t test with Bonferroni-Dunn test	0.2392
	UAS-TrpA1/CG12338ko;11H05GAL4/+ Non SD vs. SD	20/group, 4 repeat	Numbers of t test with Bonferroni-Dunn test	<0.0001
3G (up)	Canton-S Non.SD vs. SD	20/group, 4 repeat	Numbers of t test with Bonferroni-Dunn test	0.0324
	DAAOko Non.SD vs. SD	20/group, 4 repeat	Numbers of t test with Bonferroni-Dunn test	0.0038
3F (down)	Canton-S Non.SD vs. SD	20/group, 4 repeat	Numbers of t test with Bonferroni-Dunn test	0.0001
	Srko Non.SD vs. SD	20/group, 4 repeat	Numbers of t test with Bonferroni-Dunn test	<0.0001

## Sheet: figure. 4
Figure 4	Genotype	N	Statistical test	p value
4B (Gut)	SRKIGAL4>CaLexA NSD	7
	vs. SD 7days	5	t test with Bonferroni-Dunn test	0.0043
4D (left)	UAS-Cschrimson,mCherry/+;SRkIGAL4/+ Non ATR vs. ATR	12	Mann-Whitney U test	0.1636
	UAS-Cschrimson,mCherry/+;SRkoGAL4/SRko Non ATR vs. ATR	12	Mann-Whitney U test	0.1655
	UAS-Cschrimson,mCherry/+;SRkoGAL4/SRko,UAS-SR Non ATR vs. ATR	12	Mann-Whitney U test	0.6607
4D (right)	UAS-Cschrimson,mCherry/+;SRkIGAL4/+ Non ATR vs. ATR	12	Mann-Whitney U test	0.4127
	UAS-Cschrimson,mCherry/+;SRkoGAL4/SRko Non ATR vs. ATR	12	Mann-Whitney U test	0.0831
	UAS-Cschrimson,mCherry/+;SRkoGAL4/SRko,UAS-SR Non ATR vs. ATR	12	Mann-Whitney U test	>0.9999
4E (left)	UAS-Cschrimson,mCherry/+;SRkIGAL4/+ Non ATR vs. ATR	12	Mann-Whitney U test	0.0056
	UAS-Cschrimson,mCherry/+;SRkoGAL4/SRko Non ATR vs. ATR	12	Mann-Whitney U test	0.0095
	UAS-Cschrimson,mCherry/+;SRkoGAL4/SRko,UAS-SR Non ATR vs. ATR	12	Mann-Whitney U test	<0.0001
	UAS-Cschrimson,mCherry/+;SRkoGAL4,ElavGAL80/SRko Non ATR vs. ATR	12	Mann-Whitney U test	0.0002
	UAS-Cschrimson,mCherry/+;SRkoGAL4,ElavGAL80/SRko,UAS-SR Non ATR vs. ATR	12	Mann-Whitney U test	0.0025
4E (right)	UAS-Cschrimson,mCherry/+;SRkIGAL4/+ Non ATR vs. ATR	12	Mann-Whitney U test	0.0079
	UAS-Cschrimson,mCherry/+;SRkoGAL4/SRko Non ATR vs. ATR	12	Mann-Whitney U test	0.1167
	UAS-Cschrimson,mCherry/+;SRkoGAL4/SRko,UAS-SR Non ATR vs. ATR	12	Mann-Whitney U test	<0.0001
	UAS-Cschrimson,mCherry/+;SRkoGAL4,ElavGAL80/SRko Non ATR vs. ATR	12	Mann-Whitney U test	0.8252
	UAS-Cschrimson,mCherry/+;SRkoGAL4,ElavGAL80/SRko,UAS-SR Non ATR vs. ATR	12	Mann-Whitney U test	0.0177

## Sheet: figure. 5
Figure 5	Genotype	N	Statistical test	p value
5A	50A7LexA>LexAop-TrpA1;R69F08GAL4>UAS-GFP	118		hit is red
	vs. UAS-CHATRNAi	92	log-rank test	0.0926
	vs. UAS-Gad1RNAi	88	log-rank test	0.7789
	vs. UAS-TrhRNAi	116	log-rank test	0.0004
	vs. UAS-SIFaRNAi	82	log-rank test	0.4068
	vs. UAS-ASTCRNAi	92	log-rank test	0.1832
	vs. UAS-DH31RNAi	158	log-rank test	0.1195
	vs. UAS-TNT	108	log-rank test	<0.0001
5B	50A7LexA>LexAop-TrpA1;R23E10GAL4>UAS-GFP	30
	vs. UAS-CHATRNAi	76	log-rank test	0.9248
	vs. UAS-Gad1RNAi	78	log-rank test	<0.0001
	vs. UAS-TrhRNAi	106	log-rank test	0.3351
	vs. UAS-MipRNAi	114	log-rank test	<0.0001
	vs. UAS-SIFaRNAi	82	log-rank test	0.1748
	vs. UAS-ASTARNAi	88	log-rank test	<0.0001
	vs. UAS-TNT	115	log-rank test	<0.0001
	vs. UAS-Kir2.1	50	log-rank test	<0.0001
5C	50A7LexA>LexAop-TrpA1;MoylAGAL4>UAS-GFP	132
	vs. UAS-Dop1R1RNAi	137	log-rank test	<0.0001
	vs. UAS-Dop1R2RNAi	173	log-rank test	<0.0001
	vs. UAS-Dop2RRNAi	79	log-rank test	<0.0001
	vs. UAS-5-HT1ARNAi	127	log-rank test	<0.0001
	vs. UAS-5-HT2BRNAi	97	log-rank test	0.0094
	vs. UAS-5-HT7RNAi	75	log-rank test	<0.0001
	vs. UAS-GABA-B-R1RNAi	140	log-rank test	<0.0001
	vs. UAS-GABA-B-R2RNAi	119	log-rank test	<0.0001
	vs. UAS-nAChRα3RNAi	68	log-rank test	<0.0001
	vs. UAS-nAChRα6RNAi	94	log-rank test	<0.0001
	vs. UAS-nAChRβ1RNAi	67	log-rank test	<0.0001
	vs. UAS-nAChRβ3RNAi	125	log-rank test	<0.0001
	vs. UAS-mAChRARNAi	56	log-rank test	0.4073
	vs. UAS-mAChRBRNAi	101	log-rank test	<0.0001
	vs. UAS-mAChRCRNAi	48	log-rank test	<0.0001
	vs. UAS-SPRRNAi	102	log-rank test	0.0012
	vs. UAS-DH31-R1RNAi	130	log-rank test	<0.0001
	vs. UAS-ASTAR2RNAi	111	log-rank test	<0.0001
	vs. UAS-SRRNAi	134	log-rank test	<0.0001

## Sheet: figure. 6
Figure 6	Genotype	N	Statistical test	p value
6B (left)	Canton-S Non.SD	5
	vs. SD	5	Kruskal-Wallis test with Dunn’s multiple comparisons test	0.0005
	vs. 50days	4	Kruskal-Wallis test with Dunn’s multiple comparisons test	<0.0001
6B (right)	DAAOko;NMDAR1Ko Non.SD	10
	vs. SD	10	Kruskal-Wallis test with Dunn’s multiple comparisons test	0.0218
	vs. 50days	10	Kruskal-Wallis test with Dunn’s multiple comparisons test	<0.0001
6B (right)	NMDAR1ko Non.SD	10
	vs. SD	10	Kruskal-Wallis test with Dunn’s multiple comparisons test	0.1304
	vs. 50days	10	Kruskal-Wallis test with Dunn’s multiple comparisons test	<0.0001
6C (left)	DAAOko;NMDAR1Ko Non SD vs. SD	20/group, 4 repeat	Kruskal-Wallis test with Dunn’s multiple comparisons test	0.0007
	NMDAR1ko Non SD vs. SD	20/group, 4 repeat	Kruskal-Wallis test with Dunn’s multiple comparisons test	<0.0001
6C (right)	NMDAR1ko Non SD vs. SD	20/group, 4 repeat	Kruskal-Wallis test with Dunn’s multiple comparisons test	0.1553
6D	DAAOko;NMDAR1Ko Non SD vs. SD	54 vs. 66	Numbers of t test with Bonferroni-Dunn test	0.0002
	NMDAR1ko Non SD vs. SD	37 vs. 65	Numbers of t test with Bonferroni-Dunn test	0.0002
6E	R72G06LexA/+; 23E10GAL4/LexAop-TrpA1	20
	vs. R72G06LexA/UAS-NMADR1-RNAi; 23E10GAL4/LexAop-TrpA1	40	pairwise.wilcox.test	<0.0001
	vs. R72G06LexA/LexAop-TrpA1;SRko/SRko	20	pairwise.wilcox.test	0.023

## Sheet: figure. 7
Figure 7	Genotype	N	Statistical test	p value
7E (left_top)	60D04GAL4>UAS-TrpA1 +DMSO	38
	vs. +20 nM UK5099	70	log-rank test	0.6842
	vs. +50 nM UK5099	69	log-rank test	<0.0001
7E (mid_top)	UAS-TrpA1/CG12338ko;60D04GAL4/+ +DMSO	42
	vs. +20 nM UK5099	54	log-rank test	0.0232
	vs. +50 nM UK5099	86	log-rank test	<0.0001
7E (right_top)	UAS-TrpA1/+;60D04GAL4/SRkoGAL4 +DMSO	33
	vs. +20 nM UK5099	60	log-rank test	0.0634
	vs. +50 nM UK5099	101	log-rank test	0.0052
7E (left_down)	11H05GAL4>UAS-TrpA1 +DMSO	25
	vs. +20 nM UK5099	46	log-rank test	0.0106
	vs. +50 nM UK5099	43	log-rank test	0.002
7E (mid_down)	UAS-TrpA1/CG12338ko;11H05GAL4/+ +DMSO	33
	vs. +20 nM UK5099	109	log-rank test	<0.0001
	vs. +50 nM UK5099	92	log-rank test	<0.0001
7E (right_dowm)	UAS-TrpA1/+;11H05GAL4/SRkoGAL4 +DMSO	48
	vs. +20 nM UK5099	48	log-rank test	0.554
	vs. +50 nM UK5099	92	log-rank test	0.0012

## Sheet: figure. S1
Figure S1	Genotype	N	Statistical test	p value
S1A(SR)	11H05GAL4>UAS-TrpA1 NSD	20/group, 6 repeat
	vs. TrpA1/+;11H05GAL4/SRko NSD	20/group, 6 repeat	Numbers of t test with Bonferroni-Dunn test	0.0005
	vs. TrpA1/+;11H05GAL4/SRkoGAL4 NSD	20/group, 6 repeat	Numbers of t test with Bonferroni-Dunn test	0.0045
	vs. TrpA1/CG12338ko;11H05GAL4/+ NSD	20/group, 6 repeat	Numbers of t test with Bonferroni-Dunn test	0.1976
S1A( CG12338)	11H05GAL4>UAS-TrpA1 NSD	20/group, 6 repeat
	vs. TrpA1/+;11H05GAL4/SRko NSD	20/group, 6 repeat	Numbers of t test with Bonferroni-Dunn test	0.9584
	vs. TrpA1/+;11H05GAL4/SRkoGAL4 NSD	20/group, 6 repeat	Numbers of t test with Bonferroni-Dunn test	0.297
	vs. TrpA1/CG12338ko;11H05GAL4/+ NSD	20/group, 6 repeat	Numbers of t test with Bonferroni-Dunn test	<0.0001
S1A( CG11236)	11H05GAL4>UAS-TrpA1 NSD	20/group, 6 repeat
	vs. TrpA1/+;11H05GAL4/SRko NSD	20/group, 6 repeat	Numbers of t test with Bonferroni-Dunn test	<0.0001
	vs. TrpA1/+;11H05GAL4/SRkoGAL4 NSD	20/group, 6 repeat	Numbers of t test with Bonferroni-Dunn test	<0.0001
	vs. TrpA1/CG12338ko;11H05GAL4/+ NSD	20/group, 6 repeat	Numbers of t test with Bonferroni-Dunn test	<0.0001
S1C ( whole day sleep)	UAS-TrpA1 22℃	40
	vs. UAS-TrpA1;SRkIGAL4 22℃	40	pairwise.wilcox.test	1
	vs. UAS-TrpA1;SRkoGAL4 22℃	40	pairwise.wilcox.test	<0.0001
	vs. UAS-TrpA1;SRko 22℃	40	pairwise.wilcox.test	0.0009
	UAS-TrpA1 29℃
	vs. UAS-TrpA1;SRkIGAL4 29℃	40	pairwise.wilcox.test	1
	vs. UAS-TrpA1;SRkoGAL4 29℃	40	pairwise.wilcox.test	<0.0001
	vs. UAS-TrpA1;Srko 29℃	40	pairwise.wilcox.test	0.0002
S1C ( daytime sleep)	UAS-TrpA1 22℃	40
	vs. UAS-TrpA1;SRkIGAL4 22℃	40	pairwise.wilcox.test	1
	vs. UAS-TrpA1;SRkoGAL4 22℃	40	pairwise.wilcox.test	<0.0001
	vs. UAS-TrpA1;SRko 22℃	40	pairwise.wilcox.test	<0.0001
	UAS-TrpA1 29℃
	vs. UAS-TrpA1;SRkIGAL4 29℃	40	pairwise.wilcox.test	0.2524
	vs. UAS-TrpA1;SRkoGAL4 29℃	40	pairwise.wilcox.test	<0.0001
	vs. UAS-TrpA1;SRko 29℃	40	pairwise.wilcox.test	<0.0001
S1C ( nighttime sleep)	UAS-TrpA1 22℃	40
	vs. UAS-TrpA1;SRkIGAL4 22℃	40	pairwise.wilcox.test	1
	vs. UAS-TrpA1;SRkoGAL4 22℃	40	pairwise.wilcox.test	0.0005
	vs. UAS-TrpA1;SRko 22℃	40	pairwise.wilcox.test	1
	UAS-TrpA1 29℃
	vs. UAS-TrpA1;SRkIGAL4 29℃	40	pairwise.wilcox.test	1
	vs. UAS-TrpA1;SRkoGAL4 29℃	40	pairwise.wilcox.test	1.0177
	vs. UAS-TrpA1;SRko 29℃	40	pairwise.wilcox.test	1
S1E (left. whole day sleep)	UAS-TrpA1/+;SRko/60D04GAL4 22℃	20
	vs. UAS-TrpA1/+;SRkIGAL4/60D04GAL4 22℃	40	pairwise.wilcox.test	1
	UAS-TrpA1/+;SRko/11H05GAL4 22℃	40
	vs. UAS-TrpA1/+;SRkIGAL4/11H05GAL4 22℃	20	pairwise.wilcox.test	0.601
	UAS-TrpA1/+;SRko/60D04GAL4 29℃	20
	vs. UAS-TrpA1/+;SRkIGAL4/60D04GAL4 29℃	40	pairwise.wilcox.test	0.8662
	UAS-TrpA1/+;SRko/11H05GAL4 29℃	40
	vs. UAS-TrpA1/+;SRkIGAL4/11H05GAL4 29℃	20	pairwise.wilcox.test	1
S1E (right-up. daytime sleep)	UAS-TrpA1/+;SRko/60D04GAL4 22℃	20
	vs. UAS-TrpA1/+;SRkIGAL4/60D04GAL4 22℃	40	pairwise.wilcox.test	0.8
	UAS-TrpA1/+;SRko/11H05GAL4 22℃	40
	vs. UAS-TrpA1/+;SRkIGAL4/11H05GAL4 22℃	20	pairwise.wilcox.test	0.8
	UAS-TrpA1/+;SRko/60D04GAL4 29℃	20
	vs. UAS-TrpA1/+;SRkIGAL4/60D04GAL4 29℃	40	pairwise.wilcox.test	1
	UAS-TrpA1/+;SRko/11H05GAL4 29℃	40
	vs. UAS-TrpA1/+;SRkIGAL4/11H05GAL4 29℃	20	pairwise.wilcox.test	1
S1E (right-down. nighttime sleep)	UAS-TrpA1/+;SRko/60D04GAL4 22℃	20
	vs. UAS-TrpA1/+;SRkIGAL4/60D04GAL4 22℃	40	pairwise.wilcox.test	0.607
	UAS-TrpA1/+;SRko/11H05GAL4 22℃	40
	vs. UAS-TrpA1/+;SRkIGAL4/11H05GAL4 22℃	20	pairwise.wilcox.test	0.607
	UAS-TrpA1/+;SRko/60D04GAL4 29℃	20
	vs. UAS-TrpA1/+;SRkIGAL4/60D04GAL4 29℃	40	pairwise.wilcox.test	0.6807
	UAS-TrpA1/+;SRko/11H05GAL4 29℃	40
	vs. UAS-TrpA1/+;SRkIGAL4/11H05GAL4 29℃	20	pairwise.wilcox.test	1

## Sheet: figure. S2
Figure.S2	Genotype	N	Statistical test	p value
S2A	UAS-TrpA1/DAAOko;60D04GAL4/+ SD	81
	vs. UAS-TrpA1/CG12338ko;60D04GAL4/+ SD	66	log-rank test	<0.0001
	UAS-TrpA1/+;60D04GAL4/SRkoGAL4 SD	87
	vs. UAS-TrpA1/+;60D04GAL4/SRko SD	30	log-rank test	0.0207
S2B	UAS-TrpA1/DAAOko;11H05GAL4/+ SD	68
	vs. UAS-TrpA1/CG12338ko;11H05GAL4/+ SD	49	log-rank test	<0.0001
	UAS-TrpA1/+;11H05GAL4/SRkoGAL4 SD	98
	vs. UAS-TrpA1/+;11H05GAL4/SRko SD	23	log-rank test	0.0086
S2C	11H05GAL4	47
	vs. CG12338ko;11H05GAL4	72	log-rank test	0.1827
	60D04AL4	98
	vs. CG12338ko;60D04GAL4	64	log-rank test	0.6431
	UAS-TrpA1	122
	vs. UAS-TrpA1;SRko	62	log-rank test	<0.0001
	vs. UAS-TrpA1;SRkoGAL4	35	log-rank test	0.0051
S2E	11H05GAL4>UAS-TrpA1 Non SD vs. SD	5	Numbers of t test with Bonferroni-Dunn test	<0.0001
	UAS-TrpA1/+;11H05GAL4/SRkoGAL4 Non SD vs. SD	5	Numbers of t test with Bonferroni-Dunn test	0.8445
	UAS-TrpA1/CG12338ko;11H05GAL4/+ Non SD vs. SD	5	Numbers of t test with Bonferroni-Dunn test	0.0065
	60D04GAL4>UAS-TrpA1 Non SD vs. SD	5	Numbers of t test with Bonferroni-Dunn test	0.0012
	UAS-TrpA1/+;60D04GAL4/SRkoGAL4 Non SD vs. SD	5	Numbers of t test with Bonferroni-Dunn test	0.6814
	UAS-TrpA1/CG12338ko;60D04GAL4/+ Non SD vs. SD	5	Numbers of t test with Bonferroni-Dunn test	0.0022
	60D04GAL4>UAS-TrpA1 SD	5
	vs. UAS-TrpA1/+;60D04GAL4/SRkoGAL4 SD	5	ANOVA test with tukey’s multiple comparisons test	0.0147
	vs. UAS-TrpA1/CG12338ko;60D04GAL4/+ SD	5	ANOVA test with tukey’s multiple comparisons test	0.0019
	11H05GAL4>UAS-TrpA1 SD	5
	vs. UAS-TrpA1/+;11H05GAL4/SRkoGAL4 SD	5	ANOVA test with tukey’s multiple comparisons test	0.0203
	vs. UAS-TrpA1/CG12338ko;11H05GAL4/+ SD	5	ANOVA test with tukey’s multiple comparisons test	0.0358
S2G	60D04GAL4>UAS-TrpA1 Non SD vs. SD 4 days	6 vs 6	Mann-Whitney U test	0.4848
	UAS-TrpA1/CG12338ko;60D04GAL4/+ Non SD vs. SD 4 days	5 vs 4	Mann-Whitney U test	0.0159
	11H05GAL4>UAS-TrpA1 Non SD vs. SD 4 days	6 vs 5	Mann-Whitney U test	0.9307
	UAS-TrpA1/CG12338ko;11H05GAL4/+ Non SD vs. SD 4 days	7 vs 8	Mann-Whitney U test	0.0289
	UAS-TrpA1/DAAOko;11H05GAL4/+ Non SD vs. SD 4 days	5 vs 5	Mann-Whitney U test	0.0159

[truncated: 9 more sheets: figure. S3, figure. S4, figure. S5, figure. S6, figure. S7, figure. S8, figure. S9, figure.S10, figure. S17]
